# Supplementary material for: Endocrine-Disruptive Effects of Adenylate Cyclase Activator Forskolin: In Vitro and In Vivo Evidence
Source: Toxics. 2024 Sep 27;12(10):701. doi: 10.3390/toxics12100701 (PMC11510926; doi:10.3390/toxics12100701)
Supplement: Supplementary file 1 [file toxics-12-00701-s001.zip]

Archive with 1 entries (1 files):
- toxics-3204142-supplementary.pdf
